# Supplementary material for: The Structure of Spiroplasma Virus 4: Exploring the Capsid Diversity of the Microviridae
Source: Viruses. 2024 Jul 9;16(7):1103. doi: 10.3390/v16071103 (PMC11281519; doi:10.3390/v16071103)
Supplement: Supplementary file 1 [file viruses-16-01103-s001.zip]

Archive with 1 entries (1 files):
- viruses-3078299-supplementary.pdf
